# Supplementary material for: Eugenia sulcata (Myrtaceae) Nanoemulsion Enhances the Inhibitory Activity of the Essential Oil on P2X7R and Inflammatory Response In Vivo
Source: Pharmaceutics. 2022 Apr 21;14(5):911. doi: 10.3390/pharmaceutics14050911 (PMC9148016; doi:10.3390/pharmaceutics14050911)
Supplement: Supplementary file 1 [file pharmaceutics-14-00911-s001.zip]

Archive with 1 entries (1 files):
- pharmaceutics-1472590-supplementary.pdf
